# Supplementary material for: Test performance of lateral flow rapid antigen tests for COVID-19 in Welsh adult care home staff using routine surveillance data
Source: PLoS One. 2023 Aug 23;18(8):e0290406. doi: 10.1371/journal.pone.0290406 (PMC10446167; doi:10.1371/journal.pone.0290406)
Supplement: S1 Dataset — (XLSX) [file pone.0290406.s001.xlsx]

## Sheet: Sheet 1
AgeAtTestStart	AgeGroup	Gender	LFTResult	PCRResult	Week Number (Year 2021)
60	50-67	F	Negative	Negative	19
54	50-67	F	Negative	Negative	19
35	30-49	F	Negative	Negative	19
58	50-67	F	Negative	Negative	28
45	30-49	F	Negative	Negative	25
52	50-67	F	Negative	Negative	24
63	50-67	F	Negative	Negative	20
65	50-67	F	Negative	Negative	21
35	30-49	F	Negative	Negative	27
37	30-49	M	Negative	Negative	20
42	30-49	M	Negative	Negative	18
63	50-67	F	Negative	Negative	21
30	30-49	F	Negative	Negative	21
56	50-67	F	Negative	Negative	21
27	18-29	F	Negative	Negative	27
35	30-49	F	Negative	Negative	20
51	50-67	F	Negative	Negative	19
24	18-29	M	Negative	Negative	28
36	30-49	M	Negative	Negative	19
22	18-29	F	Negative	Negative	22
42	30-49	F	Negative	Negative	23
57	50-67	F	Negative	Negative	23
60	50-67	F	Negative	Negative	33
23	18-29	F	Negative	Negative	33
51	50-67	F	Negative	Negative	33
57	50-67	F	Negative	Negative	33
19	18-29	F	Negative	Negative	33
58	50-67	F	Negative	Negative	23
42	30-49	M	Negative	Negative	26
35	30-49	F	Negative	Negative	19
51	50-67	F	Negative	Negative	18
32	30-49	F	Negative	Negative	20
46	30-49	F	Negative	Negative	23
21	18-29	F	Negative	Negative	23
58	50-67	F	Negative	Negative	23
24	18-29	F	Negative	Negative	23
58	50-67	F	Negative	Negative	20
62	50-67	F	Negative	Negative	23
58	50-67	M	Negative	Negative	23
55	50-67	F	Negative	Negative	21
39	30-49	M	Negative	Negative	23
41	30-49	F	Negative	Negative	23
32	30-49	F	Negative	Negative	23
61	50-67	F	Negative	Negative	26
49	30-49	F	Negative	Negative	23
28	18-29	F	Negative	Negative	19
44	30-49	F	Negative	Negative	23
33	30-49	F	Negative	Negative	19
46	30-49	F	Negative	Negative	19
23	18-29	F	Negative	Negative	26
43	30-49	F	Negative	Negative	23
29	18-29	M	Negative	Negative	23
56	50-67	F	Negative	Negative	26
55	50-67	F	Negative	Negative	23
63	50-67	M	Negative	Negative	24
47	30-49	F	Negative	Negative	18
28	18-29	F	Negative	Negative	18
21	18-29	M	Negative	Negative	18
43	30-49	F	Negative	Negative	24
33	30-49	F	Negative	Negative	23
34	30-49	F	Negative	Negative	20
32	30-49	F	Negative	Negative	20
49	30-49	M	Negative	Negative	24
29	18-29	F	Negative	Negative	23
54	50-67	F	Negative	Negative	26
51	50-67	F	Negative	Negative	33
59	50-67	F	Negative	Negative	33
58	50-67	F	Negative	Negative	33
47	30-49	F	Negative	Negative	33
39	30-49	F	Negative	Negative	33
36	30-49	F	Negative	Negative	33
50	50-67	F	Negative	Negative	24
58	50-67	F	Negative	Negative	18
34	30-49	F	Negative	Negative	24
49	30-49	M	Negative	Negative	21
26	18-29	F	Negative	Negative	18
53	50-67	F	Negative	Negative	18
58	50-67	F	Negative	Negative	27
30	30-49	M	Negative	Negative	28
25	18-29	F	Negative	Negative	22
36	30-49	F	Negative	Negative	19
41	30-49	F	Negative	Negative	25
55	50-67	F	Negative	Negative	22
55	50-67	F	Negative	Negative	26
59	50-67	F	Negative	Negative	20
51	50-67	F	Negative	Negative	18
49	30-49	F	Negative	Negative	26
51	50-67	F	Negative	Negative	21
33	30-49	F	Negative	Negative	29
22	18-29	F	Negative	Negative	20
27	18-29	M	Negative	Negative	20
38	30-49	F	Negative	Negative	20
63	50-67	F	Negative	Negative	26
66	50-67	F	Negative	Negative	23
61	50-67	F	Negative	Negative	21
48	30-49	F	Negative	Negative	21
65	50-67	F	Negative	Negative	33
39	30-49	F	Negative	Negative	33
56	50-67	F	Negative	Negative	33
49	30-49	F	Negative	Negative	33
21	18-29	F	Negative	Negative	33
39	30-49	M	Negative	Negative	21
55	50-67	F	Negative	Negative	24
65	50-67	F	Negative	Negative	21
55	50-67	F	Negative	Negative	27
57	50-67	F	Negative	Negative	18
56	50-67	F	Negative	Negative	24
47	30-49	F	Negative	Negative	20
55	50-67	F	Negative	Negative	26
31	30-49	F	Negative	Negative	23
64	50-67	F	Negative	Negative	26
50	50-67	F	Negative	Negative	23
40	30-49	F	Negative	Negative	20
38	30-49	F	Negative	Negative	20
61	50-67	F	Negative	Negative	20
20	18-29	F	Negative	Negative	26
29	18-29	F	Negative	Negative	19
47	30-49	F	Negative	Negative	20
52	50-67	F	Negative	Negative	20
57	50-67	F	Negative	Negative	19
56	50-67	M	Negative	Negative	26
41	30-49	F	Negative	Negative	19
52	50-67	F	Negative	Negative	19
41	30-49	F	Negative	Negative	26
64	50-67	F	Negative	Negative	25
54	50-67	F	Negative	Negative	20
42	30-49	F	Negative	Negative	23
55	50-67	F	Negative	Negative	19
51	50-67	F	Negative	Negative	25
63	50-67	F	Negative	Negative	25
34	30-49	F	Negative	Negative	25
29	18-29	F	Negative	Negative	25
38	30-49	F	Negative	Negative	25
56	50-67	M	Negative	Negative	19
60	50-67	F	Negative	Negative	19
51	50-67	F	Negative	Negative	25
58	50-67	F	Negative	Negative	19
44	30-49	F	Negative	Negative	25
48	30-49	M	Negative	Negative	19
53	50-67	F	Negative	Negative	19
45	30-49	M	Negative	Negative	19
53	50-67	F	Negative	Negative	20
34	30-49	F	Negative	Negative	26
46	30-49	M	Negative	Negative	21
55	50-67	F	Negative	Negative	27
33	30-49	F	Negative	Negative	27
60	50-67	M	Negative	Negative	27
47	30-49	F	Negative	Negative	27
36	30-49	F	Negative	Negative	21
43	30-49	F	Negative	Negative	21
18	18-29	F	Negative	Negative	24
55	50-67	F	Negative	Negative	27
41	30-49	F	Negative	Negative	20
53	50-67	F	Negative	Negative	27
54	50-67	F	Negative	Negative	27
49	30-49	F	Negative	Negative	27
34	30-49	F	Negative	Negative	27
45	30-49	F	Negative	Negative	27
53	50-67	M	Negative	Negative	21
48	30-49	F	Negative	Negative	21
47	30-49	F	Negative	Negative	24
26	18-29	F	Negative	Negative	26
32	30-49	F	Negative	Negative	20
51	50-67	F	Negative	Negative	23
44	30-49	F	Negative	Negative	27
50	50-67	F	Negative	Negative	27
20	18-29	F	Negative	Negative	26
58	50-67	F	Negative	Negative	32
24	18-29	F	Negative	Negative	18
37	30-49	F	Negative	Negative	20
61	50-67	F	Negative	Negative	20
48	30-49	F	Negative	Negative	30
66	50-67	F	Negative	Negative	30
59	50-67	F	Negative	Negative	19
36	30-49	F	Negative	Negative	19
23	18-29	F	Negative	Negative	26
33	30-49	F	Negative	Negative	26
48	30-49	F	Negative	Negative	19
57	50-67	F	Negative	Negative	19
57	50-67	F	Negative	Negative	19
65	50-67	M	Negative	Negative	25
32	30-49	F	Negative	Negative	22
65	50-67	M	Negative	Negative	19
33	30-49	F	Negative	Negative	19
65	50-67	F	Negative	Negative	22
25	18-29	M	Negative	Negative	25
55	50-67	F	Negative	Negative	25
54	50-67	F	Negative	Negative	19
19	18-29	F	Negative	Negative	19
48	30-49	F	Negative	Negative	25
40	30-49	F	Negative	Negative	26
55	50-67	F	Negative	Negative	23
65	50-67	F	Negative	Negative	26
60	50-67	F	Negative	Negative	26
40	30-49	F	Negative	Negative	26
64	50-67	F	Negative	Negative	26
38	30-49	F	Negative	Negative	26
64	50-67	F	Negative	Negative	23
45	30-49	F	Negative	Negative	18
45	30-49	F	Negative	Negative	24
45	30-49	F	Negative	Negative	24
54	50-67	F	Negative	Negative	24
41	30-49	M	Negative	Negative	20
43	30-49	F	Negative	Negative	26
29	18-29	F	Negative	Negative	26
62	50-67	F	Negative	Negative	26
41	30-49	F	Negative	Negative	26
24	18-29	F	Negative	Negative	26
54	50-67	F	Negative	Negative	20
51	50-67	M	Negative	Negative	20
24	18-29	F	Negative	Negative	23
44	30-49	F	Negative	Negative	20
22	18-29	F	Negative	Negative	23
53	50-67	F	Negative	Negative	21
59	50-67	F	Negative	Negative	26
51	50-67	F	Negative	Negative	26
25	18-29	M	Negative	Negative	26
47	30-49	F	Negative	Negative	18
63	50-67	F	Negative	Negative	24
50	50-67	F	Negative	Negative	27
59	50-67	F	Negative	Negative	26
61	50-67	F	Negative	Negative	26
29	18-29	F	Negative	Negative	18
51	50-67	F	Negative	Negative	24
30	30-49	F	Negative	Negative	24
45	30-49	F	Negative	Negative	18
51	50-67	F	Negative	Negative	27
31	30-49	F	Negative	Negative	18
54	50-67	F	Negative	Negative	24
50	50-67	F	Negative	Negative	24
36	30-49	F	Negative	Negative	24
34	30-49	F	Negative	Negative	20
49	30-49	F	Negative	Negative	26
40	30-49	M	Negative	Negative	24
53	50-67	F	Negative	Negative	24
38	30-49	F	Negative	Negative	26
54	50-67	M	Negative	Negative	27
30	30-49	F	Negative	Negative	20
57	50-67	F	Negative	Negative	20
48	30-49	F	Negative	Negative	20
52	50-67	F	Negative	Negative	20
56	50-67	F	Negative	Negative	20
29	18-29	F	Negative	Negative	20
65	50-67	M	Negative	Negative	20
30	30-49	F	Negative	Negative	26
61	50-67	F	Negative	Negative	23
60	50-67	F	Negative	Negative	26
49	30-49	F	Negative	Negative	23
61	50-67	F	Negative	Negative	19
55	50-67	M	Negative	Negative	19
31	30-49	M	Negative	Negative	19
54	50-67	F	Negative	Negative	19
64	50-67	F	Negative	Negative	25
56	50-67	F	Negative	Negative	22
49	30-49	F	Negative	Negative	22
50	50-67	F	Negative	Negative	26
52	50-67	F	Negative	Negative	20
57	50-67	F	Negative	Negative	20
45	30-49	F	Negative	Negative	20
50	50-67	F	Negative	Negative	26
51	50-67	M	Negative	Negative	22
63	50-67	F	Negative	Negative	19
54	50-67	F	Negative	Negative	27
62	50-67	M	Negative	Negative	18
60	50-67	F	Negative	Negative	27
63	50-67	F	Negative	Negative	27
46	30-49	F	Negative	Negative	27
65	50-67	F	Negative	Negative	24
42	30-49	F	Negative	Negative	25
45	30-49	F	Negative	Negative	22
56	50-67	F	Negative	Negative	21
49	30-49	F	Negative	Negative	25
24	18-29	F	Negative	Negative	22
41	30-49	F	Negative	Negative	24
62	50-67	F	Negative	Negative	24
42	30-49	F	Negative	Negative	21
29	18-29	F	Negative	Negative	21
51	50-67	F	Negative	Negative	20
42	30-49	F	Negative	Negative	27
26	18-29	F	Negative	Negative	21
33	30-49	F	Negative	Negative	18
61	50-67	F	Negative	Negative	22
55	50-67	F	Negative	Negative	22
63	50-67	F	Negative	Negative	22
53	50-67	F	Negative	Negative	22
57	50-67	F	Negative	Negative	25
51	50-67	M	Positive	Positive	34
66	50-67	F	Negative	Negative	28
45	30-49	F	Negative	Negative	28
29	18-29	M	Negative	Negative	30
42	30-49	F	Negative	Negative	30
65	50-67	F	Negative	Negative	19
32	30-49	F	Negative	Negative	22
53	50-67	F	Negative	Negative	26
66	50-67	F	Negative	Negative	19
34	30-49	F	Negative	Negative	18
55	50-67	F	Negative	Negative	19
27	18-29	F	Negative	Negative	18
48	30-49	M	Negative	Negative	18
41	30-49	F	Negative	Negative	34
24	18-29	F	Negative	Negative	35
20	18-29	F	Negative	Negative	35
45	30-49	M	Negative	Negative	35
65	50-67	F	Negative	Negative	31
50	50-67	F	Negative	Negative	31
47	30-49	F	Negative	Negative	35
33	30-49	M	Negative	Negative	31
48	30-49	F	Negative	Negative	31
57	50-67	F	Negative	Negative	31
31	30-49	M	Negative	Negative	33
21	18-29	F	Negative	Negative	32
18	18-29	F	Negative	Negative	31
24	18-29	F	Negative	Negative	33
39	30-49	F	Negative	Negative	30
24	18-29	F	Negative	Negative	31
52	50-67	F	Negative	Negative	20
33	30-49	F	Negative	Negative	20
37	30-49	F	Negative	Negative	20
58	50-67	F	Negative	Negative	20
59	50-67	M	Negative	Negative	20
39	30-49	F	Negative	Negative	22
50	50-67	F	Negative	Negative	22
58	50-67	F	Negative	Negative	22
47	30-49	F	Negative	Negative	22
59	50-67	M	Negative	Negative	19
57	50-67	F	Negative	Negative	22
53	50-67	F	Negative	Negative	22
29	18-29	F	Negative	Negative	26
55	50-67	F	Negative	Negative	18
48	30-49	F	Negative	Negative	25
64	50-67	F	Negative	Negative	21
30	30-49	F	Negative	Negative	27
63	50-67	F	Negative	Negative	19
36	30-49	F	Negative	Negative	35
52	50-67	F	Negative	Negative	35
42	30-49	F	Negative	Negative	22
52	50-67	M	Negative	Negative	22
62	50-67	F	Negative	Negative	26
24	18-29	F	Negative	Negative	25
33	30-49	F	Negative	Negative	25
29	18-29	F	Negative	Negative	19
59	50-67	M	Negative	Negative	25
31	30-49	F	Negative	Negative	25
59	50-67	F	Negative	Negative	19
57	50-67	M	Negative	Negative	25
41	30-49	M	Negative	Negative	25
30	30-49	F	Negative	Negative	20
56	50-67	F	Negative	Negative	25
55	50-67	F	Negative	Negative	25
55	50-67	F	Negative	Negative	20
36	30-49	F	Negative	Negative	26
31	30-49	F	Negative	Negative	20
54	50-67	F	Negative	Negative	23
45	30-49	F	Negative	Negative	23
62	50-67	F	Negative	Negative	26
52	50-67	F	Negative	Negative	26
52	50-67	F	Negative	Negative	26
47	30-49	F	Negative	Negative	20
53	50-67	F	Negative	Negative	26
33	30-49	M	Negative	Negative	23
47	30-49	F	Negative	Negative	23
32	30-49	M	Negative	Negative	33
39	30-49	F	Negative	Negative	31
63	50-67	M	Negative	Negative	32
21	18-29	M	Negative	Negative	35
26	18-29	F	Negative	Negative	35
67	50-67	M	Negative	Negative	24
34	30-49	F	Negative	Negative	23
27	18-29	F	Negative	Negative	26
60	50-67	F	Negative	Negative	20
47	30-49	F	Negative	Negative	23
48	30-49	F	Negative	Negative	27
62	50-67	F	Negative	Negative	20
24	18-29	F	Negative	Negative	23
50	50-67	M	Negative	Negative	26
21	18-29	F	Negative	Negative	23
64	50-67	F	Negative	Negative	24
19	18-29	F	Negative	Negative	18
58	50-67	F	Negative	Negative	24
28	18-29	M	Negative	Negative	18
49	30-49	F	Negative	Negative	24
65	50-67	F	Negative	Negative	24
55	50-67	M	Negative	Negative	24
24	18-29	F	Negative	Negative	24
22	18-29	F	Negative	Negative	24
35	30-49	M	Negative	Negative	27
35	30-49	M	Negative	Negative	23
34	30-49	F	Negative	Negative	18
52	50-67	F	Negative	Negative	18
63	50-67	F	Negative	Negative	24
19	18-29	F	Negative	Negative	21
54	50-67	F	Negative	Negative	27
62	50-67	F	Negative	Negative	18
18	18-29	M	Negative	Negative	21
49	30-49	F	Negative	Negative	18
59	50-67	F	Negative	Negative	27
52	50-67	F	Negative	Negative	27
50	50-67	F	Negative	Negative	21
40	30-49	M	Negative	Negative	18
33	30-49	F	Negative	Negative	18
62	50-67	F	Negative	Negative	20
26	18-29	F	Negative	Negative	27
50	50-67	F	Negative	Negative	26
63	50-67	F	Negative	Negative	21
62	50-67	F	Negative	Negative	26
43	30-49	F	Negative	Negative	24
61	50-67	F	Negative	Negative	27
48	30-49	M	Negative	Negative	24
39	30-49	F	Negative	Negative	21
46	30-49	F	Negative	Negative	18
52	50-67	F	Negative	Negative	21
61	50-67	F	Negative	Negative	21
39	30-49	F	Negative	Negative	21
61	50-67	F	Negative	Negative	27
49	30-49	F	Negative	Negative	21
55	50-67	F	Negative	Negative	21
40	30-49	F	Negative	Negative	21
33	30-49	M	Negative	Negative	26
60	50-67	F	Negative	Negative	21
51	50-67	F	Negative	Negative	21
55	50-67	F	Negative	Negative	21
38	30-49	F	Negative	Negative	18
54	50-67	F	Negative	Negative	23
65	50-67	F	Negative	Negative	21
49	30-49	F	Negative	Negative	18
35	30-49	F	Negative	Negative	18
41	30-49	F	Negative	Negative	18
25	18-29	F	Negative	Negative	18
32	30-49	F	Negative	Negative	18
52	50-67	F	Negative	Negative	18
32	30-49	F	Negative	Negative	24
49	30-49	F	Negative	Negative	27
58	50-67	M	Negative	Negative	21
63	50-67	F	Negative	Negative	24
32	30-49	F	Negative	Negative	18
32	30-49	F	Negative	Negative	24
50	50-67	F	Negative	Negative	24
30	30-49		Negative	Negative	24
23	18-29	F	Negative	Negative	21
53	50-67	F	Negative	Negative	24
38	30-49	F	Negative	Negative	24
52	50-67	F	Negative	Negative	21
21	18-29	F	Negative	Negative	21
64	50-67	F	Negative	Negative	31
64	50-67	F	Negative	Negative	31
58	50-67	F	Negative	Negative	31
63	50-67	F	Negative	Negative	29
66	50-67	F	Negative	Negative	33
53	50-67	F	Negative	Negative	33
38	30-49	M	Negative	Negative	20
51	50-67	F	Negative	Negative	23
46	30-49	M	Negative	Negative	20
38	30-49	F	Negative	Negative	23
28	18-29	F	Negative	Negative	23
50	50-67	F	Negative	Negative	23
45	30-49	F	Negative	Negative	18
24	18-29	F	Negative	Negative	24
45	30-49	M	Negative	Negative	24
35	30-49	F	Negative	Negative	18
67	50-67	F	Negative	Negative	24
22	18-29	F	Negative	Negative	24
61	50-67	F	Negative	Negative	18
57	50-67	F	Negative	Negative	25
60	50-67	F	Negative	Negative	24
24	18-29	F	Negative	Negative	35
57	50-67	M	Negative	Negative	35
61	50-67	F	Negative	Negative	27
53	50-67	M	Negative	Negative	22
38	30-49	F	Negative	Negative	19
52	50-67	F	Negative	Negative	19
63	50-67	F	Negative	Negative	24
23	18-29	F	Negative	Negative	27
58	50-67	F	Negative	Negative	24
53	50-67	F	Negative	Negative	19
59	50-67	M	Negative	Negative	33
62	50-67	F	Negative	Negative	22
48	30-49	F	Negative	Negative	22
48	30-49	M	Negative	Negative	33
50	50-67	F	Negative	Negative	21
59	50-67	F	Negative	Negative	21
52	50-67	F	Negative	Negative	27
32	30-49	F	Negative	Negative	27
54	50-67	F	Negative	Negative	18
41	30-49	F	Negative	Negative	18
31	30-49	F	Negative	Negative	18
66	50-67	F	Negative	Negative	24
32	30-49	F	Negative	Negative	24
27	18-29	F	Negative	Negative	24
57	50-67	F	Negative	Negative	24
52	50-67	F	Negative	Negative	24
57	50-67	F	Negative	Negative	24
49	30-49	F	Negative	Negative	32
63	50-67	F	Negative	Negative	20
62	50-67	F	Negative	Negative	20
19	18-29	F	Negative	Negative	25
64	50-67	F	Negative	Negative	25
39	30-49	M	Negative	Negative	25
61	50-67	F	Negative	Negative	20
31	30-49	F	Negative	Negative	25
35	30-49	F	Negative	Negative	26
30	30-49	F	Negative	Negative	25
43	30-49	F	Negative	Negative	25
56	50-67	F	Negative	Negative	25
57	50-67	F	Negative	Negative	25
27	18-29	F	Negative	Negative	25
41	30-49	F	Negative	Negative	25
55	50-67	F	Negative	Negative	25
37	30-49	M	Negative	Negative	22
67	50-67	F	Negative	Negative	22
20	18-29	M	Negative	Negative	25
34	30-49	F	Negative	Negative	22
46	30-49	F	Negative	Negative	22
61	50-67	F	Negative	Negative	22
28	18-29	F	Negative	Negative	25
55	50-67	M	Negative	Negative	29
37	30-49	F	Negative	Negative	20
48	30-49	F	Negative	Negative	20
47	30-49	F	Negative	Negative	20
57	50-67	F	Negative	Negative	25
54	50-67	F	Negative	Negative	25
51	50-67	F	Negative	Negative	25
42	30-49	F	Negative	Negative	19
31	30-49	F	Negative	Negative	19
41	30-49	M	Negative	Negative	20
37	30-49	F	Negative	Negative	20
53	50-67	M	Negative	Negative	20
55	50-67	F	Negative	Negative	23
25	18-29	M	Negative	Negative	20
50	50-67	F	Negative	Negative	20
55	50-67	F	Negative	Negative	31
55	50-67	F	Negative	Negative	31
39	30-49	F	Negative	Negative	24
29	18-29	F	Negative	Negative	18
27	18-29	F	Negative	Negative	18
65	50-67	F	Negative	Negative	18
37	30-49	F	Negative	Negative	22
48	30-49	F	Negative	Negative	22
33	30-49	F	Negative	Negative	18
25	18-29	F	Negative	Negative	21
32	30-49	M	Negative	Negative	21
35	30-49	M	Negative	Negative	24
62	50-67	F	Negative	Negative	25
50	50-67	F	Negative	Negative	19
39	30-49	F	Negative	Negative	19
33	30-49	F	Negative	Negative	22
33	30-49	F	Negative	Negative	22
29	18-29	F	Negative	Negative	25
50	50-67	F	Negative	Negative	21
58	50-67	F	Negative	Negative	25
22	18-29	F	Negative	Negative	33
25	18-29	F	Negative	Negative	33
27	18-29	F	Negative	Negative	33
25	18-29	F	Negative	Negative	33
25	18-29	F	Negative	Negative	33
57	50-67	F	Negative	Negative	33
49	30-49	F	Negative	Negative	33
58	50-67	F	Negative	Negative	21
42	30-49	F	Negative	Negative	27
53	50-67	F	Negative	Negative	33
37	30-49	F	Negative	Negative	33
24	18-29	M	Negative	Negative	33
64	50-67	F	Negative	Positive	33
64	50-67	F	Negative	Negative	33
24	18-29	F	Negative	Negative	34
36	30-49	F	Negative	Negative	34
46	30-49	M	Negative	Negative	18
63	50-67	M	Negative	Negative	29
40	30-49	F	Negative	Negative	32
44	30-49	F	Negative	Negative	18
50	50-67	F	Negative	Negative	18
43	30-49	F	Negative	Negative	18
39	30-49	F	Negative	Negative	27
45	30-49	M	Negative	Negative	18
54	50-67	F	Negative	Negative	23
56	50-67	F	Negative	Negative	21
57	50-67	F	Negative	Negative	27
26	18-29	F	Negative	Negative	27
30	30-49	F	Negative	Negative	27
38	30-49	F	Negative	Negative	27
43	30-49	F	Negative	Negative	24
40	30-49	F	Negative	Negative	27
55	50-67	F	Negative	Negative	24
64	50-67	F	Negative	Negative	18
55	50-67	F	Negative	Negative	27
50	50-67	F	Negative	Negative	18
57	50-67	F	Negative	Negative	27
28	18-29	M	Negative	Negative	21
59	50-67	M	Negative	Negative	24
65	50-67	F	Negative	Negative	24
63	50-67	F	Negative	Negative	27
47	30-49	F	Negative	Negative	27
63	50-67	F	Negative	Negative	18
65	50-67	F	Negative	Negative	24
64	50-67	F	Negative	Negative	21
25	18-29	F	Negative	Negative	24
55	50-67	F	Negative	Negative	26
53	50-67	F	Negative	Negative	18
47	30-49	F	Negative	Negative	21
43	30-49	F	Negative	Negative	27
23	18-29	F	Negative	Negative	24
51	50-67	F	Negative	Negative	18
40	30-49	F	Negative	Negative	27
56	50-67	F	Negative	Negative	24
47	30-49	M	Negative	Negative	21
59	50-67	M	Negative	Negative	24
39	30-49	F	Negative	Negative	27
27	18-29	F	Negative	Negative	27
50	50-67	F	Negative	Negative	27
56	50-67	M	Negative	Negative	20
42	30-49	M	Negative	Negative	21
53	50-67	F	Negative	Negative	20
23	18-29	M	Negative	Negative	27
36	30-49	F	Negative	Negative	20
37	30-49	F	Negative	Negative	20
53	50-67	F	Negative	Negative	21
47	30-49	F	Negative	Negative	18
53	50-67	F	Negative	Negative	18
35	30-49	F	Negative	Negative	21
62	50-67	F	Negative	Negative	18
62	50-67	M	Negative	Negative	21
22	18-29	M	Negative	Negative	18
56	50-67	F	Negative	Negative	26
34	30-49	M	Negative	Negative	21
32	30-49	F	Negative	Negative	24
21	18-29	F	Negative	Negative	26
22	18-29	F	Negative	Negative	21
53	50-67	F	Negative	Negative	26
26	18-29	M	Negative	Negative	27
35	30-49	F	Negative	Negative	21
49	30-49	M	Negative	Negative	27
52	50-67	F	Negative	Negative	26
23	18-29	F	Negative	Negative	21
23	18-29	F	Negative	Negative	24
29	18-29	F	Negative	Negative	21
65	50-67	F	Negative	Negative	27
51	50-67	F	Negative	Negative	27
44	30-49	F	Negative	Negative	27
46	30-49	F	Negative	Negative	29
44	30-49	F	Negative	Positive	29
25	18-29	F	Negative	Negative	31
53	50-67	F	Negative	Negative	28
56	50-67	F	Negative	Negative	23
60	50-67	F	Negative	Negative	23
58	50-67	M	Negative	Negative	20
56	50-67	F	Negative	Negative	20
30	30-49	F	Negative	Negative	26
31	30-49	F	Negative	Negative	32
56	50-67	F	Negative	Negative	19
54	50-67	F	Negative	Negative	19
30	30-49	F	Negative	Negative	20
62	50-67	F	Negative	Negative	20
54	50-67	M	Negative	Negative	26
47	30-49	F	Negative	Negative	20
49	30-49	F	Negative	Negative	19
66	50-67	M	Negative	Negative	27
20	18-29	F	Negative	Negative	33
53	50-67	F	Negative	Negative	27
53	50-67	F	Negative	Negative	27
44	30-49	F	Negative	Negative	24
19	18-29	F	Negative	Negative	18
30	30-49	F	Negative	Negative	28
28	18-29	M	Negative	Negative	28
57	50-67	M	Negative	Negative	29
39	30-49	F	Negative	Negative	21
62	50-67	F	Negative	Negative	28
31	30-49	F	Negative	Negative	28
39	30-49	F	Negative	Negative	28
60	50-67	F	Negative	Negative	27
40	30-49	F	Negative	Negative	28
49	30-49	M	Negative	Negative	35
47	30-49	F	Negative	Negative	21
50	50-67	F	Negative	Negative	32
48	30-49	F	Negative	Negative	27
40	30-49	F	Negative	Negative	28
32	30-49	F	Negative	Negative	28
65	50-67	F	Negative	Negative	35
43	30-49	F	Negative	Negative	23
47	30-49	M	Negative	Negative	23
35	30-49	F	Negative	Negative	23
49	30-49	F	Negative	Negative	29
45	30-49	F	Positive	Positive	35
48	30-49	F	Negative	Negative	22
24	18-29	F	Negative	Negative	28
63	50-67	F	Negative	Negative	22
34	30-49	F	Negative	Negative	23
64	50-67	F	Negative	Negative	20
24	18-29	F	Negative	Negative	28
51	50-67	F	Negative	Negative	33
34	30-49	M	Negative	Negative	33
57	50-67	F	Negative	Negative	33
52	50-67	F	Negative	Negative	18
24	18-29	F	Negative	Negative	22
52	50-67	F	Negative	Negative	22
58	50-67	F	Negative	Negative	22
42	30-49	F	Negative	Negative	25
45	30-49	F	Negative	Negative	19
50	50-67	F	Negative	Negative	22
37	30-49	F	Negative	Negative	18
19	18-29	F	Negative	Negative	24
38	30-49	F	Negative	Negative	18
57	50-67	F	Negative	Negative	19
57	50-67	F	Negative	Negative	19
64	50-67	M	Negative	Negative	27
63	50-67	F	Negative	Negative	19
26	18-29	F	Negative	Negative	19
59	50-67	F	Negative	Negative	22
48	30-49	F	Negative	Negative	25
55	50-67	F	Negative	Negative	18
30	30-49	F	Negative	Negative	22
61	50-67	F	Negative	Negative	22
22	18-29	F	Negative	Negative	19
59	50-67	F	Negative	Negative	33
52	50-67	F	Negative	Negative	33
49	30-49	F	Negative	Negative	29
63	50-67	F	Negative	Negative	28
55	50-67	F	Negative	Negative	30
53	50-67	F	Negative	Negative	33
42	30-49	F	Negative	Negative	33
48	30-49	F	Negative	Negative	33
27	18-29	F	Negative	Negative	31
31	30-49	F	Negative	Negative	24
57	50-67	F	Negative	Negative	27
64	50-67	F	Negative	Negative	24
53	50-67	F	Negative	Negative	24
43	30-49	F	Negative	Negative	27
20	18-29	F	Negative	Negative	27
59	50-67	F	Negative	Negative	24
36	30-49	F	Negative	Negative	32
67	50-67	M	Negative	Negative	26
36	30-49	F	Negative	Negative	26
43	30-49	M	Negative	Negative	23
50	50-67	M	Negative	Negative	23
24	18-29	F	Negative	Negative	20
19	18-29	F	Negative	Negative	26
51	50-67	F	Negative	Negative	25
23	18-29	F	Negative	Negative	23
58	50-67	M	Negative	Negative	24
51	50-67	F	Negative	Negative	21
53	50-67	F	Negative	Negative	21
29	18-29	F	Negative	Negative	21
26	18-29	F	Negative	Negative	21
66	50-67	F	Negative	Negative	21
20	18-29	F	Negative	Negative	27
61	50-67	F	Negative	Negative	26
29	18-29	M	Negative	Negative	23
42	30-49	F	Negative	Negative	20
54	50-67	F	Negative	Negative	32
24	18-29	F	Negative	Negative	23
54	50-67	F	Negative	Negative	32
52	50-67	F	Negative	Negative	21
51	50-67	F	Negative	Negative	27
29	18-29	F	Negative	Negative	27
65	50-67	M	Negative	Negative	21
53	50-67	F	Negative	Negative	28
54	50-67	F	Negative	Negative	27
62	50-67	F	Negative	Negative	28
40	30-49	F	Negative	Negative	30
32	30-49	M	Negative	Negative	30
45	30-49	M	Negative	Negative	18
39	30-49	M	Negative	Negative	24
54	50-67	F	Negative	Negative	24
36	30-49	F	Negative	Negative	18
32	30-49	F	Negative	Negative	24
26	18-29	F	Negative	Negative	27
36	30-49	F	Negative	Negative	18
20	18-29	F	Negative	Negative	18
47	30-49	F	Negative	Negative	20
29	18-29	F	Negative	Negative	20
62	50-67	F	Negative	Negative	19
43	30-49	F	Negative	Negative	19
20	18-29	F	Negative	Negative	19
55	50-67	F	Negative	Negative	20
40	30-49	F	Negative	Negative	19
26	18-29	F	Negative	Negative	23
26	18-29	M	Negative	Negative	20
51	50-67	F	Negative	Negative	18
50	50-67	F	Negative	Negative	18
26	18-29	F	Negative	Negative	19
60	50-67	F	Negative	Negative	20
50	50-67	F	Negative	Negative	20
57	50-67	F	Negative	Negative	20
56	50-67	M	Negative	Negative	24
56	50-67	F	Negative	Negative	25
38	30-49	F	Negative	Negative	21
56	50-67	F	Negative	Negative	22
30	30-49	F	Negative	Negative	27
54	50-67	F	Negative	Negative	18
23	18-29	F	Negative	Negative	21
58	50-67	F	Negative	Negative	18
56	50-67	F	Negative	Negative	26
53	50-67	F	Negative	Negative	21
39	30-49	F	Negative	Negative	18
28	18-29	F	Negative	Negative	20
31	30-49	F	Negative	Negative	24
35	30-49	F	Negative	Negative	24
23	18-29	F	Negative	Negative	24
46	30-49	F	Negative	Negative	18
31	30-49	F	Negative	Negative	21
45	30-49	F	Negative	Negative	27
53	50-67	M	Negative	Negative	21
24	18-29	F	Negative	Negative	27
48	30-49	F	Negative	Negative	27
45	30-49	F	Negative	Negative	27
53	50-67	F	Negative	Negative	20
33	30-49	F	Negative	Negative	24
54	50-67	M	Negative	Negative	27
55	50-67	F	Negative	Negative	18
41	30-49	F	Negative	Negative	27
59	50-67	M	Negative	Negative	30
49	30-49	F	Negative	Negative	27
47	30-49	F	Negative	Negative	27
29	18-29	F	Negative	Negative	27
45	30-49	F	Negative	Negative	21
26	18-29	M	Negative	Negative	24
23	18-29	F	Negative	Negative	24
50	50-67	F	Negative	Negative	27
54	50-67	F	Negative	Negative	27
52	50-67	F	Negative	Negative	24
47	30-49	F	Negative	Negative	18
57	50-67	F	Negative	Negative	30
62	50-67	F	Negative	Negative	21
50	50-67	F	Negative	Negative	34
62	50-67	F	Negative	Negative	32
41	30-49	F	Negative	Negative	32
58	50-67	M	Negative	Negative	22
24	18-29	F	Negative	Negative	22
38	30-49	F	Negative	Negative	31
56	50-67	F	Negative	Negative	34
55	50-67	F	Negative	Negative	32
37	30-49	F	Negative	Negative	28
41	30-49	F	Negative	Negative	28
42	30-49	F	Negative	Negative	29
30	30-49	F	Negative	Negative	28
39	30-49	F	Negative	Negative	28
37	30-49	F	Negative	Negative	21
28	18-29	F	Negative	Negative	27
25	18-29	F	Negative	Negative	21
22	18-29	F	Negative	Negative	23
39	30-49	F	Negative	Negative	23
45	30-49	F	Negative	Negative	26
58	50-67	F	Negative	Negative	26
61	50-67	F	Negative	Negative	19
50	50-67	F	Negative	Negative	23
60	50-67	F	Negative	Negative	20
48	30-49	F	Negative	Negative	21
39	30-49	F	Negative	Negative	23
44	30-49	F	Negative	Negative	21
32	30-49	F	Negative	Negative	27
58	50-67	F	Negative	Negative	20
49	30-49	F	Negative	Negative	26
61	50-67	F	Negative	Negative	20
54	50-67	F	Negative	Negative	26
50	50-67	F	Negative	Negative	20
51	50-67	F	Negative	Negative	23
57	50-67	F	Negative	Negative	26
55	50-67	F	Negative	Negative	26
47	30-49	F	Negative	Negative	26
62	50-67	F	Negative	Negative	19
59	50-67	M	Negative	Negative	19
64	50-67	M	Negative	Negative	18
49	30-49	F	Negative	Negative	18
23	18-29	F	Negative	Negative	21
53	50-67	F	Negative	Negative	27
53	50-67	F	Negative	Negative	27
21	18-29	F	Negative	Negative	27
43	30-49	M	Negative	Negative	27
66	50-67	F	Negative	Negative	19
66	50-67	F	Negative	Negative	33
53	50-67	F	Negative	Negative	18
52	50-67	F	Negative	Negative	26
23	18-29	M	Negative	Negative	26
65	50-67	F	Negative	Negative	24
54	50-67	F	Negative	Negative	24
41	30-49	F	Negative	Negative	21
23	18-29	M	Negative	Negative	20
64	50-67	M	Negative	Negative	24
55	50-67	F	Negative	Negative	21
40	30-49	F	Negative	Negative	24
48	30-49	F	Negative	Negative	24
63	50-67	F	Negative	Negative	18
38	30-49	F	Negative	Negative	20
39	30-49	F	Negative	Negative	18
64	50-67	F	Negative	Negative	24
25	18-29	F	Negative	Negative	24
52	50-67	F	Negative	Negative	18
37	30-49	F	Negative	Negative	21
28	18-29	F	Negative	Negative	24
27	18-29	F	Negative	Negative	24
29	18-29	F	Negative	Negative	27
54	50-67	F	Negative	Negative	18
34	30-49	F	Negative	Negative	18
28	18-29	F	Negative	Negative	24
36	30-49	M	Negative	Negative	18
58	50-67	F	Negative	Negative	26
48	30-49	F	Negative	Negative	27
61	50-67	F	Negative	Negative	24
29	18-29	F	Negative	Negative	23
39	30-49	F	Negative	Negative	18
32	30-49	M	Negative	Negative	27
54	50-67	F	Negative	Negative	27
54	50-67	F	Negative	Negative	27
29	18-29	F	Negative	Negative	21
64	50-67	M	Negative	Negative	29
49	30-49	F	Negative	Negative	29
59	50-67	F	Negative	Negative	29
24	18-29	F	Negative	Negative	29
56	50-67	F	Negative	Negative	29
50	50-67	F	Negative	Negative	29
26	18-29	F	Negative	Negative	27
19	18-29	F	Negative	Negative	29
55	50-67	F	Negative	Negative	29
33	30-49	F	Negative	Negative	29
48	30-49	M	Negative	Negative	24
41	30-49	F	Negative	Negative	21
54	50-67	F	Negative	Negative	27
49	30-49	F	Negative	Negative	27
45	30-49	F	Negative	Negative	22
58	50-67	F	Negative	Negative	28
50	50-67	F	Negative	Negative	31
24	18-29	F	Negative	Negative	31
52	50-67	F	Negative	Negative	22
57	50-67	F	Negative	Negative	24
50	50-67	F	Negative	Negative	24
33	30-49	F	Negative	Negative	24
55	50-67	F	Negative	Negative	21
48	30-49	F	Negative	Negative	18
35	30-49	F	Negative	Negative	18
54	50-67	F	Negative	Negative	18
39	30-49	F	Negative	Negative	24
55	50-67	F	Negative	Negative	18
61	50-67	F	Negative	Negative	21
61	50-67	F	Negative	Negative	21
59	50-67	F	Negative	Negative	18
56	50-67	F	Negative	Negative	26
63	50-67	F	Negative	Negative	21
23	18-29	F	Negative	Negative	18
50	50-67	F	Negative	Negative	21
45	30-49	F	Negative	Negative	21
67	50-67	F	Negative	Negative	21
53	50-67	M	Negative	Negative	18
59	50-67	F	Negative	Negative	19
31	30-49	F	Negative	Negative	18
52	50-67	M	Negative	Negative	25
58	50-67	F	Negative	Negative	25
41	30-49	F	Negative	Negative	22
49	30-49	F	Negative	Negative	18
47	30-49	F	Negative	Negative	22
29	18-29	F	Negative	Negative	25
38	30-49	F	Negative	Negative	22
28	18-29	F	Negative	Negative	26
53	50-67	F	Negative	Negative	19
57	50-67	F	Negative	Negative	22
22	18-29	F	Negative	Negative	22
45	30-49	F	Negative	Negative	27
46	30-49	F	Negative	Negative	24
26	18-29	F	Negative	Negative	20
62	50-67	F	Negative	Negative	24
47	30-49	F	Negative	Negative	18
61	50-67	F	Negative	Negative	18
26	18-29	M	Negative	Negative	20
50	50-67	F	Negative	Negative	22
48	30-49	F	Negative	Negative	27
59	50-67	F	Negative	Negative	24
47	30-49	M	Negative	Negative	22
19	18-29	M	Negative	Negative	25
56	50-67	F	Negative	Negative	25
47	30-49	F	Negative	Negative	25
65	50-67	F	Negative	Negative	25
65	50-67	F	Negative	Negative	22
46	30-49	M	Negative	Negative	26
33	30-49	F	Negative	Negative	25
66	50-67	F	Negative	Negative	20
43	30-49	M	Negative	Negative	25
28	18-29	F	Negative	Negative	22
39	30-49	F	Negative	Negative	19
51	50-67	F	Negative	Negative	23
49	30-49	F	Negative	Negative	19
21	18-29	F	Negative	Negative	22
59	50-67	F	Negative	Negative	24
38	30-49	F	Negative	Negative	27
61	50-67	F	Negative	Negative	22
27	18-29	F	Negative	Negative	20
45	30-49	F	Negative	Negative	22
27	18-29	F	Negative	Negative	27
43	30-49	F	Negative	Negative	21
27	18-29	F	Negative	Negative	21
21	18-29	F	Negative	Negative	27
51	50-67	F	Negative	Negative	19
24	18-29	F	Negative	Negative	25
38	30-49	M	Negative	Negative	22
31	30-49	F	Negative	Negative	19
63	50-67	F	Negative	Negative	21
58	50-67	M	Negative	Negative	21
60	50-67	F	Negative	Negative	22
27	18-29	M	Negative	Negative	27
51	50-67	F	Negative	Negative	34
47	30-49	M	Negative	Negative	22
57	50-67	F	Negative	Negative	32
59	50-67	F	Negative	Negative	33
51	50-67	F	Negative	Negative	24
20	18-29	F	Negative	Negative	18
26	18-29	F	Negative	Negative	27
51	50-67	F	Negative	Negative	24
28	18-29	F	Negative	Negative	24
54	50-67	F	Negative	Negative	33
48	30-49	F	Negative	Negative	21
23	18-29	F	Negative	Negative	18
64	50-67	F	Negative	Negative	18
41	30-49	F	Negative	Negative	29
38	30-49	F	Negative	Negative	21
37	30-49	F	Negative	Negative	20
54	50-67	F	Negative	Negative	27
45	30-49	F	Negative	Negative	23
54	50-67	F	Negative	Negative	21
45	30-49	F	Negative	Negative	24
36	30-49	F	Negative	Negative	31
36	30-49	F	Negative	Negative	31
56	50-67	F	Negative	Negative	31
54	50-67	F	Negative	Negative	31
44	30-49	F	Negative	Negative	31
40	30-49	F	Negative	Negative	31
28	18-29	F	Negative	Negative	31
41	30-49	F	Negative	Negative	29
35	30-49	F	Negative	Negative	19
44	30-49	F	Negative	Negative	29
49	30-49	F	Negative	Negative	29
46	30-49	F	Negative	Negative	29
21	18-29	F	Negative	Negative	22
37	30-49	F	Negative	Negative	29
49	30-49	F	Negative	Negative	29
51	50-67	F	Negative	Negative	31
48	30-49	M	Negative	Negative	24
56	50-67	F	Negative	Negative	23
58	50-67	F	Negative	Negative	24
32	30-49	F	Negative	Negative	18
60	50-67	F	Negative	Negative	26
49	30-49	F	Negative	Negative	21
55	50-67	F	Negative	Negative	27
38	30-49	F	Negative	Negative	23
25	18-29	F	Negative	Negative	26
21	18-29	F	Negative	Negative	20
32	30-49	F	Negative	Negative	20
33	30-49	F	Negative	Negative	26
58	50-67	F	Negative	Negative	21
56	50-67	F	Negative	Negative	18
53	50-67	F	Negative	Negative	21
46	30-49	M	Negative	Negative	21
36	30-49	M	Negative	Negative	24
55	50-67	F	Negative	Negative	24
35	30-49	M	Negative	Negative	21
21	18-29	F	Negative	Negative	21
44	30-49	F	Negative	Negative	21
55	50-67	F	Negative	Negative	18
54	50-67	F	Negative	Negative	24
63	50-67	F	Negative	Negative	27
28	18-29	F	Negative	Negative	18
25	18-29	F	Negative	Negative	18
47	30-49	F	Negative	Negative	18
40	30-49	F	Negative	Negative	18
58	50-67	F	Negative	Negative	27
41	30-49	F	Negative	Negative	26
63	50-67	F	Negative	Negative	21
49	30-49	M	Negative	Negative	21
60	50-67	F	Negative	Negative	27
49	30-49	F	Negative	Negative	24
41	30-49	F	Negative	Negative	35
38	30-49	M	Negative	Negative	23
53	50-67	F	Negative	Negative	22
55	50-67	F	Negative	Negative	24
25	18-29	M	Negative	Negative	18
38	30-49	F	Negative	Negative	20
40	30-49	F	Negative	Negative	20
49	30-49	F	Negative	Negative	26
33	30-49	F	Negative	Negative	24
30	30-49	M	Negative	Negative	24
59	50-67	F	Negative	Negative	19
50	50-67	F	Negative	Negative	20
44	30-49	F	Negative	Negative	20
35	30-49	F	Negative	Negative	22
53	50-67	F	Negative	Negative	22
49	30-49	F	Negative	Negative	18
38	30-49	F	Negative	Negative	23
43	30-49	F	Negative	Negative	21
58	50-67	F	Negative	Negative	27
28	18-29	M	Negative	Negative	21
24	18-29	F	Negative	Negative	21
67	50-67	F	Negative	Negative	27
53	50-67	F	Negative	Negative	27
63	50-67	F	Negative	Negative	27
47	30-49	F	Negative	Negative	25
47	30-49	F	Negative	Negative	19
25	18-29	F	Negative	Negative	28
33	30-49	F	Negative	Negative	19
62	50-67	F	Negative	Negative	33
60	50-67	F	Negative	Negative	21
27	18-29	F	Negative	Negative	21
26	18-29	F	Negative	Negative	24
60	50-67	M	Negative	Negative	21
53	50-67	M	Negative	Negative	24
57	50-67	M	Negative	Negative	33
54	50-67	F	Negative	Negative	33
46	30-49	F	Negative	Negative	18
24	18-29	F	Negative	Negative	29
39	30-49	M	Negative	Negative	25
45	30-49	F	Negative	Negative	25
24	18-29	F	Negative	Negative	33
57	50-67	F	Negative	Negative	19
33	30-49	F	Negative	Negative	21
52	50-67	M	Negative	Negative	24
61	50-67	F	Negative	Negative	22
56	50-67	F	Negative	Negative	18
63	50-67	F	Negative	Negative	19
57	50-67	F	Negative	Negative	23
33	30-49	F	Negative	Negative	27
54	50-67	F	Negative	Negative	24
48	30-49	F	Negative	Negative	27
58	50-67	F	Negative	Negative	27
58	50-67	F	Negative	Negative	21
50	50-67	F	Negative	Negative	27
56	50-67	F	Negative	Negative	19
32	30-49	F	Negative	Negative	27
51	50-67	F	Negative	Negative	21
53	50-67	M	Negative	Negative	32
46	30-49	M	Negative	Negative	32
62	50-67	F	Negative	Negative	18
54	50-67	M	Negative	Negative	27
55	50-67	F	Negative	Negative	22
51	50-67	F	Negative	Negative	22
34	30-49	F	Negative	Negative	21
54	50-67	F	Negative	Negative	21
35	30-49	M	Negative	Negative	18
61	50-67	F	Negative	Negative	27
34	30-49	F	Negative	Negative	27
66	50-67	F	Negative	Negative	27
39	30-49	F	Negative	Negative	21
67	50-67	M	Negative	Negative	21
32	30-49	M	Negative	Negative	21
64	50-67	F	Negative	Negative	21
51	50-67	F	Negative	Negative	21
52	50-67	F	Negative	Negative	27
53	50-67	F	Negative	Negative	27
51	50-67	F	Negative	Negative	21
29	18-29	F	Negative	Negative	27
45	30-49	F	Negative	Negative	21
49	30-49	F	Negative	Negative	21
63	50-67	F	Negative	Negative	21
43	30-49	F	Negative	Negative	21
44	30-49	F	Negative	Negative	21
35	30-49	F	Negative	Negative	24
62	50-67	F	Negative	Negative	27
44	30-49	F	Negative	Negative	27
54	50-67	F	Negative	Negative	27
60	50-67	F	Negative	Negative	27
34	30-49	F	Negative	Negative	21
35	30-49	F	Negative	Negative	19
44	30-49	F	Negative	Negative	32
59	50-67	F	Negative	Negative	32
42	30-49	F	Negative	Negative	21
53	50-67	M	Negative	Negative	21
52	50-67	F	Negative	Negative	24
42	30-49	M	Negative	Negative	27
50	50-67	F	Negative	Negative	24
52	50-67	M	Negative	Negative	25
55	50-67	F	Negative	Negative	22
21	18-29	F	Negative	Negative	18
62	50-67	F	Negative	Negative	24
24	18-29	F	Negative	Negative	18
24	18-29	F	Negative	Negative	18
31	30-49	F	Negative	Negative	21
40	30-49	F	Negative	Negative	21
48	30-49	M	Negative	Negative	27
52	50-67	M	Negative	Negative	21
54	50-67	F	Negative	Negative	22
31	30-49	F	Negative	Negative	23
57	50-67	F	Negative	Negative	26
57	50-67	F	Negative	Negative	23
21	18-29	F	Negative	Negative	26
45	30-49	F	Negative	Negative	26
48	30-49	F	Negative	Negative	20
58	50-67	F	Negative	Negative	21
56	50-67	F	Negative	Negative	18
26	18-29	F	Negative	Negative	18
64	50-67	F	Negative	Negative	18
43	30-49	F	Negative	Negative	18
51	50-67	F	Negative	Negative	18
46	30-49	F	Negative	Negative	21
36	30-49	F	Negative	Negative	21
26	18-29	F	Negative	Negative	29
58	50-67	F	Negative	Negative	20
42	30-49	F	Negative	Negative	26
52	50-67	F	Negative	Negative	29
21	18-29	F	Negative	Negative	21
49	30-49	F	Negative	Negative	20
57	50-67	M	Negative	Negative	18
26	18-29	M	Negative	Negative	19
52	50-67	F	Negative	Negative	26
18	18-29	F	Negative	Negative	19
35	30-49	F	Negative	Negative	20
63	50-67	F	Negative	Negative	27
27	18-29	F	Negative	Negative	27
65	50-67	F	Negative	Negative	18
35	30-49	F	Negative	Negative	20
23	18-29	F	Negative	Negative	27
25	18-29	F	Negative	Negative	20
29	18-29	F	Negative	Negative	18
34	30-49	F	Negative	Negative	20
63	50-67	F	Negative	Negative	26
64	50-67	F	Negative	Negative	26
33	30-49	F	Negative	Negative	26
54	50-67	M	Negative	Negative	20
31	30-49	F	Negative	Negative	23
47	30-49	F	Negative	Negative	21
60	50-67	F	Negative	Negative	18
53	50-67	M	Negative	Negative	18
49	30-49	F	Negative	Negative	18
42	30-49	M	Negative	Negative	27
66	50-67	F	Negative	Negative	18
29	18-29	F	Negative	Negative	18
47	30-49	F	Negative	Negative	27
64	50-67	F	Negative	Negative	25
62	50-67	F	Negative	Negative	28
41	30-49	F	Negative	Negative	33
54	50-67	F	Negative	Negative	27
36	30-49	F	Negative	Negative	27
33	30-49	F	Negative	Negative	27
57	50-67	F	Negative	Negative	23
47	30-49	F	Negative	Negative	26
39	30-49	F	Negative	Negative	20
47	30-49	F	Negative	Negative	23
37	30-49	F	Negative	Negative	20
36	30-49	F	Negative	Negative	20
39	30-49	F	Negative	Negative	23
57	50-67	F	Negative	Negative	23
57	50-67	F	Negative	Negative	22
51	50-67	F	Negative	Negative	20
36	30-49	F	Negative	Negative	26
56	50-67	F	Negative	Negative	23
53	50-67	F	Negative	Negative	23
43	30-49	F	Negative	Negative	23
49	30-49	F	Negative	Negative	25
63	50-67	F	Negative	Negative	20
32	30-49	F	Negative	Negative	20
32	30-49	F	Negative	Negative	20
37	30-49	M	Negative	Negative	20
51	50-67	F	Negative	Negative	26
55	50-67	F	Negative	Negative	23
43	30-49	M	Negative	Negative	26
27	18-29	M	Negative	Negative	20
20	18-29	F	Negative	Negative	20
65	50-67	F	Negative	Negative	29
53	50-67	F	Negative	Negative	20
46	30-49	M	Negative	Negative	20
48	30-49	F	Negative	Negative	28
56	50-67	M	Negative	Negative	29
54	50-67	F	Negative	Negative	20
35	30-49	M	Negative	Negative	20
61	50-67	F	Negative	Negative	20
64	50-67	F	Negative	Negative	26
37	30-49	M	Negative	Negative	20
34	30-49	F	Negative	Negative	20
23	18-29	M	Negative	Negative	23
66	50-67	F	Negative	Negative	27
53	50-67	F	Negative	Negative	23
59	50-67	F	Negative	Negative	21
38	30-49	M	Negative	Negative	23
59	50-67	F	Negative	Negative	23
55	50-67	F	Negative	Negative	21
54	50-67	F	Negative	Negative	31
50	50-67	F	Negative	Negative	31
66	50-67	F	Negative	Negative	27
58	50-67	F	Negative	Negative	19
54	50-67	F	Negative	Negative	19
41	30-49	F	Negative	Negative	25
33	30-49	M	Negative	Negative	26
46	30-49	F	Negative	Negative	26
25	18-29	F	Negative	Negative	27
35	30-49	F	Negative	Negative	25
28	18-29	M	Negative	Negative	25
61	50-67	M	Negative	Negative	25
51	50-67	M	Negative	Negative	21
46	30-49	F	Negative	Negative	21
33	30-49	F	Negative	Negative	27
58	50-67	F	Negative	Negative	25
64	50-67	F	Negative	Negative	31
54	50-67	F	Negative	Negative	27
46	30-49	F	Negative	Negative	18
40	30-49	F	Negative	Negative	18
56	50-67	F	Negative	Negative	21
53	50-67	F	Negative	Negative	28
58	50-67	F	Negative	Negative	27
59	50-67	F	Negative	Negative	18
40	30-49	F	Negative	Negative	18
43	30-49	F	Negative	Negative	21
39	30-49	M	Negative	Negative	21
58	50-67	F	Negative	Negative	21
55	50-67	M	Negative	Negative	21
28	18-29	F	Negative	Negative	21
38	30-49	F	Negative	Negative	21
20	18-29	F	Negative	Negative	21
40	30-49	F	Negative	Negative	21
61	50-67	F	Negative	Negative	21
37	30-49	F	Negative	Negative	21
41	30-49	M	Negative	Negative	18
54	50-67	F	Negative	Negative	18
62	50-67	F	Negative	Negative	21
51	50-67	F	Negative	Negative	18
52	50-67	F	Negative	Negative	32
59	50-67	F	Negative	Negative	29
39	30-49	F	Negative	Negative	29
58	50-67	F	Negative	Negative	29
62	50-67	F	Negative	Negative	29
26	18-29	F	Negative	Negative	21
25	18-29	F	Negative	Negative	27
52	50-67	M	Negative	Negative	21
28	18-29	F	Negative	Negative	23
54	50-67	F	Negative	Negative	29
61	50-67	F	Negative	Negative	29
54	50-67	F	Negative	Negative	24
46	30-49	M	Negative	Negative	20
49	30-49	F	Negative	Negative	21
33	30-49	F	Negative	Negative	24
51	50-67	F	Negative	Negative	21
59	50-67	F	Negative	Negative	27
43	30-49	F	Negative	Negative	21
49	30-49	F	Negative	Negative	21
28	18-29	F	Negative	Negative	27
23	18-29	F	Negative	Negative	29
58	50-67	F	Negative	Negative	29
41	30-49	M	Negative	Negative	29
65	50-67	F	Negative	Negative	29
58	50-67	F	Negative	Negative	24
50	50-67	F	Negative	Negative	29
49	30-49	M	Negative	Negative	26
21	18-29	F	Negative	Negative	26
20	18-29	F	Negative	Negative	26
38	30-49	F	Negative	Negative	26
21	18-29	F	Negative	Negative	21
59	50-67	F	Negative	Negative	24
52	50-67	F	Negative	Negative	21
62	50-67	M	Negative	Negative	27
40	30-49	F	Negative	Negative	21
48	30-49	F	Negative	Negative	21
52	50-67	F	Negative	Negative	21
62	50-67	F	Negative	Negative	21
46	30-49	F	Negative	Negative	21
38	30-49	F	Negative	Negative	32
65	50-67	F	Negative	Negative	27
21	18-29	F	Negative	Negative	24
53	50-67	F	Negative	Negative	24
49	30-49	F	Negative	Negative	24
20	18-29	F	Negative	Negative	24
26	18-29	F	Negative	Negative	24
57	50-67	F	Negative	Negative	28
50	50-67	F	Negative	Negative	28
56	50-67	F	Negative	Negative	28
42	30-49	F	Negative	Negative	35
31	30-49	M	Negative	Negative	26
56	50-67	F	Negative	Negative	18
63	50-67	F	Negative	Negative	18
50	50-67	F	Negative	Negative	27
55	50-67	F	Negative	Negative	27
61	50-67	F	Negative	Negative	31
55	50-67	F	Negative	Negative	21
59	50-67	F	Negative	Negative	21
50	50-67	M	Negative	Negative	24
53	50-67	F	Negative	Negative	18
62	50-67	F	Negative	Negative	18
59	50-67	F	Negative	Negative	18
24	18-29	M	Negative	Negative	29
54	50-67	F	Negative	Negative	35
61	50-67	F	Negative	Negative	35
42	30-49	M	Negative	Negative	32
49	30-49	F	Negative	Negative	30
61	50-67	F	Negative	Negative	32
38	30-49	F	Negative	Negative	32
53	50-67	F	Negative	Negative	34
54	50-67	M	Negative	Negative	23
45	30-49	F	Negative	Negative	26
27	18-29	F	Negative	Negative	35
46	30-49	F	Negative	Negative	35
61	50-67	F	Negative	Negative	35
39	30-49	F	Negative	Negative	35
36	30-49	M	Negative	Negative	35
50	50-67	F	Negative	Negative	35
60	50-67	F	Negative	Negative	35
59	50-67	F	Negative	Negative	35
53	50-67	F	Negative	Negative	26
54	50-67	F	Negative	Negative	35
32	30-49	M	Negative	Negative	26
29	18-29	F	Negative	Negative	26
50	50-67	F	Negative	Negative	27
18	18-29	F	Negative	Negative	35
63	50-67	F	Negative	Negative	35
34	30-49	F	Negative	Negative	35
31	30-49	F	Negative	Negative	35
51	50-67	M	Negative	Negative	35
56	50-67	M	Negative	Negative	35
52	50-67	F	Negative	Negative	35
20	18-29	F	Negative	Negative	35
59	50-67	F	Negative	Negative	35
62	50-67	F	Negative	Negative	35
40	30-49	F	Negative	Negative	31
43	30-49	F	Negative	Negative	31
49	30-49	F	Negative	Negative	26
27	18-29	F	Negative	Negative	26
62	50-67	F	Negative	Negative	23
44	30-49	F	Negative	Negative	21
44	30-49	F	Negative	Negative	27
62	50-67	M	Negative	Negative	26
60	50-67	F	Negative	Negative	26
38	30-49	F	Negative	Negative	20
42	30-49	F	Negative	Negative	17
30	30-49	F	Negative	Negative	26
49	30-49	F	Negative	Negative	20
59	50-67	F	Negative	Negative	20
58	50-67		Negative	Negative	23
49	30-49	F	Negative	Negative	26
36	30-49	M	Negative	Negative	23
55	50-67	M	Negative	Negative	23
40	30-49	F	Negative	Negative	21
59	50-67	F	Negative	Negative	26
44	30-49	M	Negative	Negative	21
55	50-67	F	Negative	Negative	20
43	30-49	F	Negative	Negative	20
63	50-67	F	Negative	Negative	20
45	30-49	F	Negative	Negative	20
53	50-67	F	Negative	Negative	20
51	50-67	M	Negative	Negative	20
22	18-29	M	Negative	Negative	20
38	30-49	F	Negative	Negative	33
52	50-67	F	Negative	Negative	33
46	30-49	F	Negative	Negative	33
57	50-67	F	Negative	Negative	33
65	50-67	F	Negative	Negative	31
59	50-67	F	Negative	Negative	32
48	30-49	F	Negative	Negative	33
64	50-67	F	Negative	Negative	33
52	50-67	F	Negative	Negative	19
35	30-49	M	Negative	Negative	21
64	50-67	F	Negative	Negative	24
55	50-67	F	Negative	Negative	18
56	50-67	F	Negative	Negative	27
48	30-49	F	Negative	Negative	27
61	50-67	M	Negative	Negative	21
63	50-67	F	Negative	Negative	18
32	30-49	M	Negative	Negative	27
38	30-49	F	Negative	Negative	18
36	30-49	M	Negative	Negative	24
65	50-67	F	Negative	Negative	27
62	50-67	F	Negative	Negative	27
38	30-49	F	Negative	Negative	21
57	50-67	F	Negative	Negative	21
64	50-67	M	Negative	Negative	18
47	30-49	F	Negative	Negative	18
66	50-67	M	Negative	Negative	27
40	30-49	F	Negative	Negative	21
45	30-49	M	Negative	Negative	21
55	50-67	F	Negative	Negative	18
56	50-67	F	Negative	Negative	21
53	50-67	M	Negative	Negative	21
63	50-67	F	Negative	Negative	27
56	50-67	F	Negative	Negative	24
42	30-49	F	Negative	Negative	27
49	30-49	F	Negative	Negative	18
38	30-49	M	Negative	Negative	18
52	50-67	F	Negative	Negative	24
46	30-49	F	Negative	Negative	25
64	50-67	F	Negative	Negative	35
55	50-67	F	Negative	Negative	35
55	50-67	F	Negative	Negative	25
67	50-67	M	Negative	Negative	26
65	50-67	F	Negative	Negative	23
45	30-49	F	Negative	Negative	23
65	50-67	M	Negative	Negative	26
50	50-67	M	Negative	Negative	20
60	50-67	F	Negative	Negative	20
49	30-49	F	Negative	Negative	31
58	50-67	F	Negative	Negative	31
53	50-67	F	Negative	Negative	31
34	30-49	M	Negative	Negative	31
41	30-49	F	Negative	Negative	23
58	50-67	F	Negative	Negative	26
35	30-49	F	Negative	Negative	31
30	30-49	F	Negative	Negative	31
18	18-29	F	Negative	Negative	20
23	18-29	F	Negative	Negative	25
51	50-67	M	Negative	Negative	31
26	18-29	F	Negative	Negative	31
38	30-49	F	Negative	Negative	31
48	30-49	F	Negative	Negative	31
61	50-67	F	Negative	Negative	25
56	50-67	F	Negative	Negative	25
43	30-49	M	Negative	Negative	19
29	18-29	F	Negative	Negative	34
27	18-29	F	Negative	Negative	20
31	30-49	F	Negative	Negative	20
62	50-67	M	Negative	Negative	20
47	30-49	F	Negative	Negative	20
53	50-67	F	Negative	Negative	20
18	18-29	F	Negative	Negative	20
36	30-49	F	Negative	Negative	34
32	30-49	F	Negative	Negative	19
24	18-29	F	Negative	Negative	23
55	50-67	F	Negative	Negative	19
66	50-67	F	Negative	Negative	22
38	30-49	F	Negative	Negative	25
65	50-67	F	Negative	Negative	22
57	50-67	F	Negative	Negative	31
61	50-67	F	Negative	Negative	25
44	30-49	F	Negative	Negative	25
54	50-67	F	Negative	Negative	22
35	30-49	M	Negative	Negative	24
22	18-29	F	Negative	Negative	18
31	30-49	F	Negative	Negative	24
46	30-49	M	Negative	Negative	29
63	50-67	F	Negative	Negative	20
37	30-49	M	Negative	Negative	24
63	50-67	F	Negative	Negative	24
49	30-49	F	Negative	Negative	21
22	18-29	F	Negative	Negative	24
25	18-29	F	Negative	Negative	24
64	50-67	M	Negative	Negative	24
60	50-67	F	Negative	Negative	21
62	50-67	F	Negative	Negative	27
58	50-67	F	Negative	Negative	27
35	30-49	M	Negative	Negative	21
47	30-49	F	Negative	Negative	18
27	18-29	M	Negative	Negative	18
60	50-67	F	Negative	Negative	18
52	50-67	M	Negative	Negative	21
60	50-67	F	Negative	Negative	18
33	30-49	M	Negative	Negative	24
46	30-49	F	Negative	Negative	21
24	18-29	F	Negative	Negative	27
61	50-67	F	Negative	Negative	27
20	18-29	F	Negative	Negative	27
30	30-49	F	Negative	Negative	25
47	30-49	F	Negative	Negative	18
60	50-67	F	Negative	Negative	18
48	30-49	F	Negative	Negative	21
53	50-67	F	Negative	Negative	18
34	30-49	F	Negative	Negative	18
57	50-67	M	Negative	Negative	18
55	50-67	F	Negative	Negative	24
23	18-29	F	Negative	Negative	24
49	30-49	F	Negative	Negative	18
26	18-29	F	Negative	Negative	24
50	50-67	F	Negative	Negative	24
46	30-49	F	Negative	Negative	18
35	30-49	M	Negative	Negative	27
63	50-67	F	Negative	Negative	20
62	50-67	M	Negative	Negative	23
40	30-49	F	Negative	Negative	23
57	50-67	F	Negative	Negative	20
56	50-67	M	Negative	Negative	24
60	50-67	F	Negative	Negative	24
41	30-49	F	Negative	Negative	24
29	18-29	F	Negative	Negative	20
54	50-67	F	Negative	Negative	20
67	50-67	F	Negative	Negative	20
53	50-67	F	Negative	Negative	26
42	30-49	F	Negative	Negative	20
55	50-67	F	Negative	Negative	23
51	50-67	F	Negative	Negative	33
32	30-49	F	Negative	Negative	19
61	50-67	F	Negative	Negative	23
50	50-67	F	Negative	Negative	23
35	30-49	F	Negative	Negative	23
45	30-49	F	Negative	Negative	20
21	18-29	F	Negative	Negative	31
42	30-49	F	Negative	Negative	30
29	18-29	F	Negative	Negative	23
29	18-29	F	Negative	Negative	23
22	18-29	F	Negative	Negative	26
36	30-49	F	Negative	Negative	23
51	50-67	F	Negative	Negative	23
19	18-29	F	Negative	Negative	23
58	50-67	F	Negative	Negative	22
63	50-67	F	Negative	Negative	19
41	30-49	F	Negative	Negative	28
34	30-49	F	Negative	Negative	25
48	30-49	M	Negative	Negative	20
55	50-67	F	Negative	Negative	31
66	50-67	M	Negative	Negative	30
32	30-49	F	Negative	Negative	20
28	18-29	F	Negative	Negative	29
52	50-67	F	Negative	Negative	29
54	50-67	F	Negative	Negative	29
62	50-67	M	Negative	Negative	29
55	50-67	F	Negative	Negative	28
21	18-29	F	Negative	Negative	29
35	30-49	F	Negative	Negative	29
62	50-67	F	Negative	Negative	29
32	30-49	F	Negative	Negative	29
22	18-29	M	Negative	Negative	29
40	30-49	M	Negative	Negative	29
34	30-49	M	Negative	Negative	29
38	30-49	F	Negative	Negative	26
42	30-49	F	Negative	Negative	20
45	30-49	M	Negative	Negative	29
53	50-67	F	Negative	Negative	19
53	50-67	F	Negative	Negative	25
64	50-67	F	Negative	Negative	34
26	18-29	F	Negative	Negative	25
43	30-49	F	Negative	Negative	19
55	50-67	F	Negative	Negative	19
34	30-49	F	Negative	Negative	19
30	30-49	M	Negative	Negative	25
32	30-49	F	Negative	Negative	25
35	30-49	F	Negative	Negative	19
53	50-67	F	Negative	Negative	25
54	50-67	F	Negative	Negative	25
38	30-49	F	Negative	Negative	22
33	30-49	F	Negative	Negative	19
60	50-67	F	Negative	Negative	19
39	30-49	F	Negative	Negative	25
62	50-67	F	Negative	Negative	25
54	50-67	F	Negative	Negative	28
54	50-67	F	Negative	Negative	26
38	30-49	F	Negative	Negative	27
32	30-49	F	Negative	Negative	34
61	50-67	F	Negative	Negative	34
42	30-49	F	Negative	Negative	31
51	50-67	F	Negative	Negative	31
48	30-49	F	Negative	Negative	31
51	50-67	F	Negative	Negative	34
46	30-49	F	Negative	Negative	34
41	30-49	F	Negative	Negative	31
59	50-67	M	Negative	Negative	33
61	50-67	M	Negative	Negative	33
67	50-67	F	Negative	Negative	31
27	18-29	F	Negative	Negative	28
62	50-67	F	Negative	Negative	28
57	50-67	F	Negative	Negative	23
21	18-29	M	Negative	Negative	19
61	50-67	F	Negative	Negative	19
21	18-29	M	Negative	Negative	20
19	18-29	M	Negative	Negative	20
39	30-49	F	Negative	Negative	26
51	50-67	F	Negative	Negative	19
64	50-67	F	Negative	Negative	24
24	18-29	F	Negative	Negative	20
56	50-67	F	Negative	Negative	26
43	30-49	F	Negative	Negative	26
60	50-67	F	Negative	Negative	23
50	50-67	F	Negative	Negative	23
59	50-67	F	Negative	Negative	26
27	18-29	F	Negative	Negative	20
52	50-67	F	Negative	Negative	20
21	18-29	F	Negative	Negative	20
35	30-49	F	Negative	Negative	21
31	30-49	F	Negative	Negative	18
21	18-29	F	Negative	Negative	18
48	30-49	F	Negative	Negative	27
57	50-67	F	Negative	Negative	24
45	30-49	F	Negative	Negative	24
43	30-49	F	Negative	Negative	18
41	30-49	F	Negative	Negative	24
55	50-67	F	Negative	Negative	24
39	30-49	F	Negative	Negative	18
44	30-49	M	Negative	Negative	18
21	18-29	F	Negative	Negative	18
21	18-29	F	Negative	Negative	27
41	30-49	F	Negative	Negative	21
36	30-49	F	Negative	Negative	18
57	50-67	F	Negative	Negative	18
27	18-29	M	Negative	Negative	25
18	18-29	F	Negative	Negative	19
65	50-67	F	Negative	Negative	24
38	30-49	F	Negative	Negative	18
45	30-49	M	Negative	Negative	18
33	30-49	F	Negative	Negative	24
58	50-67	F	Negative	Negative	18
34	30-49	F	Negative	Negative	24
18	18-29	F	Negative	Negative	27
51	50-67	F	Negative	Negative	21
48	30-49	F	Negative	Negative	21
66	50-67	M	Negative	Negative	27
56	50-67	F	Negative	Negative	21
31	30-49	F	Negative	Negative	24
46	30-49	F	Negative	Negative	21
57	50-67	F	Negative	Negative	27
48	30-49	F	Negative	Negative	18
57	50-67	M	Negative	Negative	26
54	50-67	F	Negative	Negative	24
47	30-49	F	Negative	Negative	26
63	50-67	M	Negative	Negative	20
61	50-67	F	Negative	Negative	24
55	50-67	F	Negative	Negative	23
35	30-49	M	Negative	Negative	22
61	50-67	F	Negative	Negative	25
42	30-49	F	Negative	Negative	22
57	50-67	F	Negative	Negative	25
38	30-49	F	Negative	Negative	28
56	50-67	F	Negative	Negative	22
61	50-67	F	Negative	Negative	28
31	30-49	F	Negative	Negative	22
55	50-67	F	Negative	Negative	19
33	30-49	F	Negative	Negative	19
42	30-49	F	Negative	Negative	25
60	50-67	F	Negative	Negative	25
28	18-29	F	Negative	Negative	23
61	50-67	F	Negative	Negative	28
37	30-49	M	Negative	Negative	29
30	30-49	F	Negative	Negative	29
53	50-67	F	Negative	Negative	28
53	50-67	F	Negative	Negative	28
60	50-67	F	Negative	Negative	29
51	50-67	F	Negative	Negative	29
53	50-67	F	Negative	Negative	29
56	50-67	M	Negative	Negative	29
58	50-67	F	Negative	Negative	25
53	50-67	F	Negative	Negative	25
62	50-67	F	Negative	Negative	32
34	30-49	F	Negative	Negative	35
62	50-67	F	Negative	Negative	34
24	18-29	M	Negative	Negative	34
46	30-49	F	Negative	Negative	34
56	50-67	F	Negative	Negative	34
30	30-49	F	Negative	Negative	34
51	50-67	F	Negative	Negative	34
23	18-29	F	Negative	Negative	34
63	50-67	F	Negative	Negative	34
62	50-67	F	Negative	Negative	34
28	18-29	F	Negative	Negative	34
52	50-67	F	Negative	Negative	31
55	50-67	F	Negative	Negative	26
25	18-29	F	Negative	Negative	29
42	30-49	F	Negative	Negative	34
50	50-67	F	Negative	Negative	19
33	30-49	F	Negative	Negative	24
42	30-49	F	Negative	Negative	23
56	50-67	F	Negative	Negative	26
64	50-67	F	Negative	Negative	26
42	30-49	F	Negative	Negative	26
46	30-49	F	Negative	Negative	26
37	30-49	F	Negative	Negative	26
25	18-29	F	Negative	Negative	27
37	30-49	F	Negative	Negative	20
18	18-29	F	Negative	Negative	20
64	50-67	F	Negative	Negative	26
57	50-67	F	Negative	Negative	18
56	50-67	F	Negative	Negative	19
64	50-67	F	Negative	Negative	27
38	30-49	F	Negative	Negative	27
50	50-67	F	Negative	Negative	18
40	30-49	F	Negative	Negative	24
42	30-49	F	Negative	Negative	27
60	50-67	F	Negative	Negative	21
50	50-67	F	Negative	Negative	24
27	18-29	F	Negative	Negative	18
65	50-67	M	Negative	Negative	27
64	50-67	M	Negative	Negative	27
55	50-67	F	Negative	Negative	21
50	50-67	F	Negative	Negative	21
66	50-67	F	Negative	Negative	21
49	30-49	F	Negative	Negative	18
63	50-67	F	Negative	Negative	21
36	30-49	F	Negative	Negative	21
30	30-49	M	Negative	Negative	21
46	30-49	M	Negative	Negative	18
42	30-49	M	Negative	Negative	18
49	30-49	F	Negative	Negative	24
50	50-67	F	Negative	Negative	21
45	30-49	M	Negative	Negative	27
43	30-49	F	Negative	Negative	27
51	50-67	F	Negative	Negative	27
57	50-67	F	Negative	Negative	27
47	30-49	F	Negative	Negative	27
60	50-67	F	Negative	Negative	27
47	30-49	F	Negative	Negative	27
56	50-67	M	Negative	Negative	24
53	50-67	F	Negative	Negative	24
37	30-49	M	Negative	Negative	21
21	18-29	F	Negative	Negative	21
38	30-49	F	Negative	Negative	20
58	50-67	F	Negative	Negative	23
33	30-49	M	Negative	Negative	20
51	50-67	F	Negative	Negative	20
41	30-49	M	Negative	Negative	26
24	18-29	M	Negative	Negative	20
31	30-49	F	Negative	Negative	20
53	50-67	F	Negative	Negative	20
48	30-49	F	Negative	Negative	20
31	30-49	F	Negative	Negative	20
23	18-29	F	Negative	Negative	20
58	50-67	F	Negative	Negative	26
20	18-29	F	Negative	Negative	19
39	30-49	F	Negative	Negative	26
57	50-67	F	Negative	Negative	24
61	50-67	F	Negative	Negative	18
29	18-29	F	Negative	Negative	18
61	50-67	F	Negative	Negative	18
61	50-67	F	Negative	Negative	18
61	50-67	F	Negative	Negative	24
50	50-67	M	Negative	Negative	26
56	50-67	F	Negative	Negative	24
20	18-29	F	Negative	Negative	20
60	50-67	F	Negative	Negative	19
63	50-67	F	Negative	Negative	24
62	50-67	F	Negative	Negative	24
60	50-67	F	Negative	Negative	29
49	30-49	F	Negative	Negative	31
26	18-29	M	Negative	Negative	31
40	30-49	F	Negative	Negative	31
63	50-67	F	Negative	Negative	28
29	18-29	F	Negative	Negative	28
29	18-29	F	Negative	Negative	25
26	18-29	F	Negative	Negative	25
54	50-67	F	Negative	Negative	31
52	50-67	F	Negative	Negative	31
22	18-29	F	Negative	Negative	31
33	30-49	M	Negative	Negative	31
61	50-67	F	Negative	Negative	31
35	30-49	F	Negative	Positive	31
53	50-67	F	Negative	Negative	31
54	50-67	F	Negative	Negative	31
25	18-29	F	Negative	Negative	28
40	30-49	F	Negative	Negative	25
56	50-67	F	Negative	Negative	23
43	30-49	F	Negative	Negative	34
42	30-49	F	Negative	Negative	33
44	30-49	F	Negative	Negative	22
52	50-67	M	Negative	Negative	25
65	50-67	F	Negative	Negative	35
27	18-29	F	Negative	Negative	35
61	50-67	F	Negative	Negative	29
56	50-67	F	Negative	Negative	29
31	30-49	F	Negative	Negative	35
57	50-67	F	Negative	Negative	35
53	50-67	F	Negative	Negative	35
33	30-49	F	Negative	Negative	34
36	30-49	F	Negative	Negative	34
57	50-67	F	Negative	Negative	25
52	50-67	F	Negative	Negative	25
32	30-49	F	Negative	Negative	22
47	30-49	M	Negative	Negative	22
28	18-29	M	Negative	Negative	25
23	18-29	F	Negative	Negative	25
49	30-49	F	Negative	Negative	18
38	30-49	F	Negative	Negative	18
30	30-49	F	Negative	Negative	26
60	50-67	F	Negative	Negative	26
33	30-49	F	Negative	Negative	18
51	50-67	F	Negative	Negative	32
40	30-49	M	Negative	Negative	27
64	50-67	M	Negative	Negative	18
58	50-67	F	Negative	Negative	27
66	50-67	F	Negative	Negative	28
56	50-67	F	Negative	Negative	21
61	50-67	M	Negative	Negative	32
18	18-29	F	Negative	Negative	31
59	50-67	F	Negative	Negative	18
59	50-67	F	Negative	Negative	25
55	50-67	F	Negative	Negative	24
39	30-49	F	Negative	Negative	27
55	50-67	F	Negative	Negative	21
64	50-67	F	Negative	Negative	21
42	30-49	F	Negative	Negative	18
40	30-49	F	Negative	Negative	25
52	50-67	F	Negative	Negative	27
58	50-67	M	Negative	Negative	27
45	30-49	F	Negative	Negative	18
41	30-49	F	Negative	Negative	27
28	18-29	F	Negative	Negative	25
41	30-49	F	Negative	Negative	18
54	50-67	F	Negative	Negative	25
47	30-49	F	Negative	Negative	25
47	30-49	F	Negative	Negative	24
51	50-67	F	Negative	Negative	24
55	50-67	F	Negative	Negative	27
41	30-49	F	Negative	Negative	18
55	50-67	F	Negative	Negative	18
49	30-49	F	Negative	Negative	22
53	50-67	M	Negative	Negative	21
33	30-49	F	Negative	Negative	18
59	50-67	F	Negative	Negative	24
44	30-49	M	Negative	Negative	21
61	50-67	F	Negative	Negative	24
35	30-49	M	Negative	Negative	25
25	18-29	F	Negative	Negative	22
48	30-49	F	Negative	Negative	25
49	30-49	F	Negative	Negative	35
59	50-67	F	Negative	Negative	35
64	50-67	F	Negative	Negative	33
34	30-49	F	Negative	Negative	33
52	50-67	F	Negative	Negative	33
52	50-67	F	Negative	Negative	33
42	30-49	F	Negative	Negative	28
57	50-67	F	Negative	Negative	28
35	30-49	M	Negative	Negative	28
57	50-67	F	Negative	Negative	33
41	30-49	F	Negative	Negative	28
63	50-67	F	Negative	Negative	33
22	18-29	F	Negative	Negative	28
23	18-29	F	Negative	Negative	33
45	30-49	F	Negative	Negative	33
20	18-29	F	Negative	Negative	33
53	50-67	F	Negative	Negative	33
60	50-67	F	Negative	Negative	33
44	30-49	F	Negative	Negative	33
55	50-67	F	Negative	Negative	33
48	30-49	M	Negative	Negative	33
52	50-67	F	Negative	Negative	33
57	50-67	F	Negative	Negative	28
34	30-49	F	Negative	Negative	19
66	50-67	F	Negative	Negative	22
44	30-49	M	Negative	Negative	25
62	50-67	M	Negative	Negative	25
58	50-67	F	Negative	Negative	25
60	50-67	F	Negative	Negative	25
19	18-29	F	Negative	Negative	25
62	50-67	F	Negative	Negative	22
46	30-49	F	Negative	Negative	25
64	50-67	F	Negative	Negative	25
35	30-49	F	Negative	Negative	25
56	50-67	F	Negative	Negative	25
56	50-67	F	Negative	Negative	25
65	50-67	M	Negative	Negative	21
36	30-49	F	Negative	Negative	25
21	18-29	F	Negative	Negative	19
52	50-67	F	Negative	Negative	19
52	50-67	F	Negative	Negative	24
60	50-67	F	Negative	Negative	18
47	30-49	F	Negative	Negative	25
37	30-49	F	Negative	Negative	19
22	18-29	F	Negative	Negative	25
34	30-49	M	Negative	Negative	25
39	30-49	F	Negative	Negative	25
51	50-67	F	Negative	Negative	21
50	50-67	F	Negative	Negative	19
31	30-49	F	Negative	Negative	25
34	30-49	F	Negative	Negative	18
57	50-67	F	Negative	Negative	18
49	30-49	F	Negative	Negative	18
54	50-67	F	Negative	Negative	25
56	50-67	F	Negative	Negative	34
48	30-49	F	Negative	Negative	25
21	18-29	F	Negative	Negative	21
45	30-49	F	Negative	Negative	24
65	50-67	F	Negative	Negative	18
64	50-67	M	Negative	Negative	18
19	18-29	F	Negative	Negative	32
54	50-67	F	Negative	Negative	27
62	50-67	F	Negative	Negative	27
57	50-67	F	Negative	Negative	23
44	30-49	F	Negative	Negative	21
42	30-49	M	Negative	Negative	31
56	50-67	F	Negative	Negative	26
50	50-67	F	Negative	Negative	22
64	50-67	F	Negative	Negative	22
61	50-67	F	Negative	Negative	26
49	30-49	F	Negative	Negative	22
54	50-67	F	Negative	Negative	22
48	30-49	F	Negative	Negative	22
59	50-67	F	Negative	Negative	22
61	50-67	F	Negative	Negative	22
49	30-49	F	Negative	Negative	22
40	30-49	F	Negative	Negative	22
38	30-49	F	Negative	Negative	25
48	30-49	F	Negative	Negative	27
29	18-29	F	Negative	Negative	27
54	50-67	F	Positive	Positive	27
45	30-49	F	Negative	Negative	21
60	50-67	F	Negative	Negative	27
36	30-49	F	Negative	Negative	27
32	30-49	F	Negative	Negative	31
48	30-49	F	Negative	Negative	21
25	18-29	F	Negative	Negative	27
19	18-29	F	Negative	Negative	21
51	50-67	F	Negative	Negative	31
61	50-67	F	Negative	Negative	24
58	50-67	F	Negative	Negative	24
20	18-29	M	Negative	Negative	27
47	30-49	F	Negative	Negative	22
49	30-49	F	Negative	Negative	22
42	30-49	F	Negative	Negative	18
34	30-49	F	Negative	Negative	21
49	30-49	F	Negative	Negative	27
51	50-67	F	Negative	Negative	26
59	50-67	F	Negative	Negative	28
63	50-67	F	Negative	Negative	28
55	50-67	F	Negative	Negative	35
46	30-49	F	Negative	Negative	31
39	30-49	M	Negative	Negative	33
65	50-67	F	Negative	Negative	33
63	50-67	F	Negative	Negative	28
50	50-67	F	Negative	Negative	33
33	30-49	F	Negative	Negative	24
39	30-49	F	Negative	Negative	23
18	18-29	F	Negative	Negative	18
54	50-67	F	Negative	Negative	23
50	50-67	F	Negative	Negative	24
57	50-67	F	Negative	Negative	23
53	50-67	F	Negative	Negative	25
22	18-29	F	Negative	Negative	26
50	50-67	M	Negative	Negative	26
61	50-67	F	Negative	Negative	25
28	18-29	M	Negative	Negative	19
[truncated: 113,594 more rows]
